# Supplementary material for: Growth Inhibition and Additive Effect to Antimalarial Drugs of Brucea javanica Extracts on Asexual Blood-Stage Plasmodium falciparum
Source: Pathogens. 2025 Jun 30;14(7):646. doi: 10.3390/pathogens14070646 (PMC12301036; doi:10.3390/pathogens14070646)
Supplement: Supplementary file 1 [file pathogens-14-00646-s001.zip]

Archive with 1 entries (1 files):
- pathogens-3697506-supplementary.pdf
